# Supplementary material for: Structural Characterization and Antioxidant Activity of β-Glucans from Highland Barley Obtained with Ultrasonic–Microwave-Assisted Extraction
Source: Molecules. 2024 Feb 1;29(3):684. doi: 10.3390/molecules29030684 (PMC10856557; doi:10.3390/molecules29030684)
Supplement: Supplementary file 1 [file molecules-29-00684-s001.zip]

Archive with 1 entries (1 files):
- molecules-2839502-supplementary.pdf
